# Supplementary material for: Methadone in combination with magnesium, ketamine, lidocaine, and dexmedetomidine improves postoperative outcomes after coronary artery bypass grafting: an observational multicentre study
Source: J Cardiothorac Surg. 2024 Jun 26;19:375. doi: 10.1186/s13019-024-02935-0 (PMC11202251; doi:10.1186/s13019-024-02935-0)
Supplement: Supplementary file 3 — De-identified database [file 13019_2024_2935_MOESM3_ESM.xlsx]

## Sheet: Sheet1
Number	Public_1_Private_0	Ventilation hours	Total stay ICU (hrs)	Length of hopsital stay	On Table extubation	FASTTRACK	ASA Score	Elective	Urgent (inpatient)	Euroscore II	Date of Surgery	Age	DOB	Gender	Ethnicity	CABG	LAA Ligation	Weight	Height	BMI	History_AMI	History_CHF	History_PVD	History_CEVD	History_DEM	History_COPD	History_RHEUM	History_PUD	History_LD_MLD	CIA_LD_SEV	History_CKD	History_DM	History_DM_with complications	History_CA	History_METASTATIC CANCER	History_HEMIPLAEGIA	Hypertension	CVA	Smoker	Diabetic_Type 2	Diabetic_Type 1	COPD	Hb	PLT	CREATININE	GFR	ALBUMIN	HBA1C	FERRITIN
1	1	0	23	5	1	1	4	Elective Cat 2		0.55	2019-05-21 08:00:00	62	1957-09-16	M	Caucasian	1	0	93	185	27.17	0	0	0	0	0	0	0	0	0	0	0	0	0	0	0	0	1		1	0	0	0	134	320	78	90	40
2	1	0	48	5	1	1	4	Elective Cat 1		1.58	2019-08-06 08:40:00	68	1951-12-10	M	Asian	1	0	75	167	26.89	0	0	0	0	0	0	0	0	0	0	0	1	0	0	0	0	1		0	1	1	0	122	207	100	81	39
3	1	11.83	63	7.1	0	1	4	Elective Cat 1		1	2019-09-24 13:58:00	60	1959-02-07	M	Asian	1	0	122	179	38.08	0	0	0	0	0	0	0	0	0	0	0	0	1	0	0	0	1		0	1	1	0	125	228	99	71	40	8.6	54
4	1	9.23	22	4.2	0	1	4	Elective Cat 1		0.5	2019-10-01 08:41:00	70	1949-12-03	M	Indian	1	0	74.4	167	26.68	0	0	0	0	0	0	0	0	0	0	0	0	0	0	0	0	0		0	0	0	0	141	238	77	90	39
5	1	5	22	21	0	0	4	Elective Cat 2		0.8	2020-01-23 08:34:00	69	1951-09-23	M	Caucasian	1	0	76.5	175	24.98	0	0	0	0	0	0	0	0	0	0	0	0	0	0	0	0	0		1	0	0	1	152	188	89	77	40
6	1	5.8	21	20	0	0	4	Elective Cat 1		0.5	2020-07-07 08:30:00	57	1963-03-22	M	Caucasian	1	0	73	168	25.86	0	0	1	0	0	0	0	0	0	0	0	0	0	0	0	0	1		1	0	0	0	129	154	54	90	42	5.3	288
7	1	9.8	41	5	0	1	4	Elective Cat 1		1.04	2020-08-10 13:30:00	63	1957-09-12	M	Caucasian	1	0	112.5	170	38.93	0	0	0	0	0	0	0	0	0	0	0	0	1	0	0	0	1		1	1	1	0	129	200	100	69	35
8	1	5	45	7	0	1	4	Elective Cat 2		0.74	2021-01-15 08:25:00	79	1942-08-12	M	Caucasian	1	0	79.5	174	26.26	1	0	0	0	0	0	0	0	0	0	0	0	1	0	0	0	1		1	1	1	0	140	305	67	90	35
9	1	3.8	22	5.3	0	1	4	Elective Cat 1		0.71	2021-05-24 08:30:00	53	1968-02-10	M	Caucasian	1	0	76	175	24.82	0	0	0	0	0	0	0	0	0	0	0	1	0	0	0	0	0		0	1	1	0	161	249	88	90	40
10	1	3.7	73	6.2	0	1	4	Elective Cat 1		0.67	2021-06-15 08:20:00	57	1964-03-09	M	Caucasian	1	0	93.7	177	29.91	0	0	0	0	0	0	0	0	0	0	0	0	0	0	0	0	1		1	0	0	0	147	179	99	68	39
11	1	5	47	6	0	1	4	Elective Cat 1		0.72	2021-06-29 14:07:00	47	1974-04-01	M	Caucasian	1	0	89	160	34.77	0	0	0	0	0	0	0	0	0	0	0	0	0	0	0	0	1		1	0	0	0	159	234	62	90	40		200
12	1	14	38	5.2	0	1	4	Elective Cat 1		0.71	2022-01-17 08:25:00	52	1970-06-26	M	Indigenous - Aboriginal but not Torres Strait Isla	1	0	117	173	39.09	0	0	0	0	0	0	0	0	0	0	0	0	0	0	0	0	1	1	1	1	1	0	145	273	68	90	35
13	0	3.6	26	6	0	1	4	Urgent inpatient	Urgent inpatient	0.75	2020-04-28	81	1940-06-16	M	Caucasian	1	1	77	178	24.3025	0	0	0	0	0	0	0	0	0	0	0	0	0	0	0	0	1		1				126	235	53	90	40	4.9
14	0	3.5	27	6	0	1	4	Elective Cat 1		1.68	2022-04-21	65	1956-11-29	M	Caucasian	1	0	87	176	24.3025	0	0	0	0	0	0	0	0	0	0	0	0	0	0	0	0							132	199	78	90	33
15	0	3	28	6.1	0	1	4	Urgent inpatient	Urgent inpatient	0.92	2022-04-21	67	1954-04-24	M	Caucasian	1	1	84	170	29.0657	0	0	0	0	0	0	0	0	0	0	0	0	0	0	0	0	1						140	206	97	88	33
16	0	4	86.5	9	0	1	4	Elective Cat 1		0.67	2022-03-09	57	1964-05-24	M	Caucasian	1	1	104	180	32.1	0	0	0	0	0	0	0	0	0	0	0	0	0	0	0	0	1			1			131	158	96	87	39	6.6
17	0	2.5	45.5	5	0	1	4	Elective Cat 2		0.87	2022-03-02	56	1965-05-25	M	Caucasian	1	0	67.9	158	27.2	0	0	0	0	0	0	0	0	0	0	0	0	0	0	0	0	1						139	186	93	90	47
18	0	4	45	9	0	1	4	Elective Cat 3		0.75	2022-02-09	57	1964-10-08	M	Caucasian	1	0	92	177	29.4	0	0	0	0	0	0	0	0	0	0	0	0	0	0	0	0	1		1				145	321	66	90	44
19	0	0	64	7	1	1	4	Urgent inpatient	Urgent inpatient	0.96	2022-02-11	67	1954-08-09	M	Caucasian	1	0	87	170	30.1	0	0	0	0	0	0	0	0	0	0	0	0	0	0	0	0	1		2	1			147	182	73	90	37	5.4
20	0	0	38	6	1	1	4	Elective Cat 1		1.81	2022-02-02	74	1947-07-13	M	Caucasian	1	0	90	182	27.2	0	0	0	0	0	0	0	0	0	0	0	0	0	0	0	0	1	1					147	335	80	90	37
21	0	13	63	7	0	1	4	Elective Cat 2		1.4	2022-01-12	68	1953-02-26	M	Caucasian	1	1	88	165	32.3	0	0	0	0	0	0	0	0	0	0	0	0	0	0	0	0			2				123	253	81	90	35
22	0	12	161	28	0	0	4	Urgent inpatient	Urgent inpatient	5.5	2022-01-19	72	1949-02-14	F	Caucasian	1	0	74.3	164	27.6	0	0	0	0	0	0	0	0	0	0	0	0	0	0	0	0	1		1			1	103	141	51	90	34
23	0	9	44	13	0	1	4	Urgent inpatient	Urgent inpatient	2.11	2021-12-15	79	1942-10-20	M	Caucasian	1	1	100	190	27.7	0	0	0	0	0	0	0	0	0	0	0	0	0	0	0	0	1		2				142	198	116	67	35
24	0	10.5	82	8	0	1	4	Elective Cat 1	0	0.5	2021-12-15	62	1959-08-01	M	Caucasian	1	0	68	177	21.7	0	0	0	0	0	0	0	0	0	0	0	0	0	0	0	0	1						138	230	78	90	37
25	0	6	96	17	0	0	4	Urgent inpatient	Urgent inpatient	5.8	2021-12-08	74	1947-05-15	F	Caucasian	1	1	72.3	157	29.2	0	0	0	0	0	0	0	0	0	0	0	0	0	0	0	0	1						146	215	73	90	44
26	0	0	89	8	1	1	4	Elective Cat 1	0	0.92	2021-12-01	63	1958-10-05	M	Caucasian	1	0	60	170	20.8	0	0	0	0	0	0	0	0	0	0	0	0	0	0	0	0	1						165	341	90	90	38
27	0	9.5	38	10	0	1	4	Elective Cat 1	0	3.29	2021-11-03	86	1935-07-09	M	Caucasian	1	0	75.2	166	27.3	0	0	0	0	0	0	0	0	0	0	0	0	0	0	0	0	1		2				128	189	104	78	31
28	0	28	118	12	0	1	4	Urgent inpatient	Urgent inpatient	1.24	2021-10-29	79	1942-06-09	M	Caucasian	1	0	70.5	175	23	0	0	0	0	0	0	0	0	0	0	0	0	0	0	0	0	1						142	183	84	90	38
29	0	0	45	7	1	1	4	Elective Cat 1	0	0.8	2021-10-30	73	1948-01-24	M	Caucasian	1	1	136	186	39.3109	0	0	0	0	0	0	0	0	0	0	0	0	0	0	0	0	1		2				151	171	105	78	36
30	0	0	48	7	1	1	4	Elective Cat 1	0	0.87	2021-10-20	59	1962-07-28	M	Caucasian	1	0	78.2	168	27.7069	0	0	0	0	0	0	0	0	0	0	0	0	0	0	0	0	1			1			138	219	83	90	36	7.7
31	0	12	38	9	0	1	4	Elective Cat 1	0	1.45	2021-10-20	64	1957-04-27	M	Caucasian	1	1	82	177	26.1738	0	0	0	0	0	0	0	0	0	0	0	0	0	0	0	0	1		1				134	280	180	45	41
32	0	4	70	12	0	1	4	Elective Cat 1	0	11.06	2021-10-27	74	1947-03-01	F	Caucasian	1	0	61.7	158	24.7156	0	0	0	0	0	0	0	0	0	0	0	0	0	0	0	0	1			1			120	365	112	65	38
33	0	6	61	14	0	1	4	Urgent inpatient	Urgent inpatient	1.96	2021-10-27	72	1949-01-10	M	Caucasian	1	1	76	169	26.6097	0	0	0	0	0	0	0	0	0	0	0	0	0	0	0	0	1		1				135	201	104	78	33
34	0	3.9	70	7	0	1	4	Elective Cat 1	0	0.82	2021-10-13	67	1954-01-26	M	Caucasian	1	0	99	178	31.2461	0	0	0	0	0	0	0	0	0	0	0	0	0	0	0	0	1						164	156	108	79	41
35	0	5	40	11	0	1	4	Elective Cat 1	0	0.79	2021-10-13	66	1955-04-25	M	Caucasian	1	1	112	176	36.157	0	0	0	0	0	0	0	0	0	0	0	0	0	0	0	0				1			144	237	104	80	38
36	0	3.5	42	8	0	1	4	Urgent inpatient	Urgent inpatient	0.62	2021-10-06	63	1958-05-07	M	Caucasian	1	1	75	178	23.6713	0	0	0	0	0	0	0	0	0	0	0	0	0	0	0	0							162	367	74	90	34
37	0	6.75	44	15	0	1	4	Urgent inpatient	Urgent inpatient	0.53	2021-09-22	76	1945-07-26	M	Caucasian	1	1	101.9	178	32.1613	0	0	0	0	0	0	0	0	0	0	0	0	0	0	0	0	1						146	175	50	90	39
38	0	8	46	7	0	1	4	Elective Cat 1	0	0.79	2021-09-22	57	1964-05-05	M	Caucasian	1	1	108.8	179	33.9565	0	0	0	0	0	0	0	0	0	0	0	0	0	0	0	0	1						162	370	66	90	36
39	0	17.5	45.5	17	0	0	4	Urgent inpatient	Urgent inpatient	1.3	2021-09-06	73	1947-11-20	M	Caucasian	1	1	86	171	29.4108	0	0	0	0	0	0	0	0	0	0	0	0	0	0	0	0	1		2				164	280	111	76	38
40	0	9.5	109.5	9	0	1	4	Elective Cat 1	0	0.89	2021-08-25	70	1950-12-04	M	Caucasian	1	0	124	189	34.7135	0	0	0	0	0	0	0	0	0	0	0	0	0	0	0	0	1			1			151	318	101	87	36	8
41	0	11	68	14	0	1	4	Elective Cat 1	0	2.42	2021-08-11	68	1952-12-29	F	Asian	1	0	71.08	157	28.8369	0	0	0	0	0	0	0	0	0	0	0	0	0	0	0	0	1						121	274	75	90	35
42	0	9	138	10	0	1	4	Elective Cat 1	0	5.75	2021-07-28	71	1950-05-29	F	Caucasian	1	1	64.55	154	27.2179	0	0	0	0	0	0	0	0	0	0	0	0	0	0	0	0	1	1		1			134	205	88	90	38	7.7
43	0	3.5	90	8	0	1	4	Elective Cat 1	0	2.51	2021-07-14	77	1943-11-15	M	Caucasian	1	1	98.9	175	32.2939	0	0	0	0	0	0	0	0	0	0	0	0	0	0	0	0	1			1			157	326	106	76	37
44	0	10.5	64	10	0	1	4	Elective Cat 1	0	0.75	2021-07-14	72	1948-11-07	M	Caucasian	1	1	91.4	166	33.1688	0	0	0	0	0	0	0	0	0	0	0	0	0	0	0	0	1						154	209	80	90	30
45	0	3.5	113	9	0	1	4	Elective Cat 1	0	1.36	2021-06-30	74	1946-12-30	M	Caucasian	1	0	92.1	175	30.0735	0	0	0	0	0	0	0	0	0	0	0	0	0	0	0	0	1		2				141	280	86	90	41
46	0	3.6	65	13	0	0	4	Urgent inpatient	Urgent inpatient	1.46	2021-06-23	57	1963-06-26	M	Caucasian	1	0	120	194.5	31.7206	0	0	0	0	0	0	0	0	0	0	0	0	0	0	0	0	1		1				139	227	104	78	41
47	0	11	116	10	0	1	4	Elective Cat 1	0	0.53	2021-06-23	75	1945-06-25	M	Caucasian	1	0	82.5	172	27.8867	0	0	0	0	0	0	0	0	0	0	0	0	0	0	0	0	1			1			129	111	37	90	118
48	0	10.25	68.5	13	0	1	4	Elective Cat 1	0	2.79	2021-06-02	62	1958-07-05	F	Caucasian	1	0	66.2	155	27.5546	0	0	0	0	0	0	0	0	0	0	0	0	0	0	0	0	1			1			98	233	114	90	30	9.7
49	0	4	67	10	0	1	4	Elective Cat 1	0	1.97	2021-04-21	70	1950-10-20	M	Caucasian	1	1	78	173	26.0617	0	0	0	0	0	0	0	0	0	0	0	0	0	0	0	0				1		1	122	315	107	79	28	5.8
50	0	11	37.5	8	0	1	4	Elective Cat 1	0	1.24	2021-04-07	57	1964-01-20	M	Caucasian	1	1	79	179	24.6559	0	0	0	0	0	0	0	0	0	0	0	0	0	0	0	0	1						98	177	132	64	29
51	0	9	117	50	0	0	4	Urgent inpatient	Urgent inpatient	2	2021-04-14	74	1946-05-16	F	Caucasian	1	0	82.76	155	34.4475	0	0	0	0	0	0	0	0	0	0	0	0	0	0	0	0	1						131	158	53	90	31
52	0	3.3	39.5	18	0	1	4	Urgent inpatient	Urgent inpatient	1.02	2021-03-31	69	1951-05-09	M	Caucasian	1	1	114.5	172	38.7034	0	0	0	0	0	0	0	0	0	0	0	0	0	0	0	0	1						127	169	82	90	33	5.2
53	0	3.4	95	13	0	1	4	Elective Cat 1	0	1.62	2021-03-24	73	1947-12-14	M	Caucasian	1	0	74.4	171	25.4437	0	0	0	0	0	0	0	0	0	0	0	0	0	0	0	0	1		2				92	254	96	75	40
54	0	14	69	13	0	1	4	Urgent inpatient	Urgent inpatient	2.16	2021-03-10	59	1961-03-06	M	Caucasian	1	1	126	162	48.011	0	0	0	0	0	0	0	0	0	0	0	0	0	0	0	0	1		2				122	156	71	90	37	5.2
55	0	0	39.5	6	1	1	4	Elective Cat 1	0	1.18	2021-03-03	35	1985-10-19	M	Caucasian	1	0	90.3	178	28.5002	0	0	0	0	0	0	0	0	0	0	0	0	0	0	0	0	1						156	185	76	90	36
56	0	20.5	140	10	0	0	4	Urgent inpatient	Urgent inpatient	6.23	2021-02-10	70	1950-06-27	M	Caucasian	1	1	74.8	170	25.8824	0	0	0	0	0	0	0	0	0	0	0	0	0	0	0	0							139	237	132	62	34
57	0	7.5	87	13	0	1	4	Elective Cat 1		1.32	2021-02-03	80	1940-02-08	M	Caucasian	1	1	79	170	27.3356	0	0	0	0	0	0	0	0	0	0	0	0	0	0	0	0	1						116	223	94	86	35
58	0	3.5	45	8	0	1	4	Elective Cat 1		3.16	2021-01-27	65	1956-01-03	M	Caucasian	1	1	87	175	28.4082	0	0	0	0	0	0	0	0	0	0	0	0	0	0	0	0	1		1	1		1	142	330	82	90	36
59	0	5.75	47	9	0	1	4	Elective Cat 1		1.58	2021-01-13	70	1950-02-06	F	Caucasian	1	0	97.4	165	35.7759	0	0	0	0	0	0	0	0	0	0	0	0	0	0	0	0				1			104	252	63	90	38
60	0	3.9	39.5	22	0	0	4	Elective Cat 1		3.29	2021-01-13	79	1941-02-24	F	Caucasian	1	1	65.9	157	26.7354	0	0	0	0	0	0	0	0	0	0	0	0	0	0	0	0	1						119	313	97	87	32
61	0	3.7	44	7	0	1	4	Elective Cat 1		0.57	2020-12-16	73	1947-08-31	M	Caucasian	1	1	75	183	22.3954	0	0	0	0	0	0	0	0	0	0	0	0	0	0	0	0	1			1			169	213	76	90	36
62	0	11	85	10	0	1	4	Elective Cat 1		0.67	2020-12-09	78	1942-02-19	M	Caucasian	1	1	87	183	25.9787	0	0	0	0	0	0	0	0	0	0	0	0	0	0	0	0	1						154	194	88	90	32
63	0	16.5	47	10	0	0	4	Urgent inpatient	Urgent inpatient	0.8	2020-12-02	43	1977-04-05	M	Caucasian	1	0	83	169	29.0606	0	0	0	0	0	0	0	0	0	0	0	0	0	0	0	0							148	303	97	90	34
64	0	7	64	8	0	1	4	Urgent inpatient	Urgent inpatient	1.12	2020-12-02	60	1960-02-28	M	Asian	1	1	71.4	161	27.5452	0	0	0	0	0	0	0	0	0	0	0	0	0	0	0	0	1						150	214	74	90	43
65	0	3.8	47	10	0	1	4	Urgent inpatient	Urgent inpatient	0.55	2020-11-25	47	1973-05-30	M	Caucasian	1	0	90	183	26.8745	0	0	0	0	0	0	0	0	0	0	0	0	0	0	0	0	1			1			152	187	79	90	40
66	0	6.5	89.5	8	0	1	4	Urgent inpatient	Urgent inpatient	4.46	2020-11-25	79	1941-06-12	F	Caucasian	1	1	67.1	157	27.2222	0	0	0	0	0	0	0	0	0	0	0	0	0	0	0	0	1			1			139	226	55	90	40
67	0	10	49	8	0	1	4	Urgent inpatient	Urgent inpatient	5.45	2020-11-18	74	1946-02-21	F	Caucasian	1	0	64	169	22.4082	0	0	0	0	0	0	0	0	0	0	0	0	0	0	0	0	1		1	1			104	355	102	90	32
68	0	11.5	89	14	0	1	4	Elective Cat 1		6.71	2020-11-11	78	1942-07-31	F	Caucasian	1	1	110	157	44.6266	0	0	0	0	0	0	0	0	0	0	0	0	0	0	0	0	1						124	419	67	90	30
69	0	14	142	14	0	1	4	Elective Cat 1		4.58	2020-11-04	86	1934-08-29	M	Caucasian	1	1	102.5	186	29.6277	0	0	0	0	0	0	0	0	0	0	0	0	0	0	0	0	1			1			111	248	143	90	28
70	0	8	120	11	0	1	4	Elective Cat 1		1.57	2020-10-21	74	1946-01-19	M	Caucasian	1	1	75.4	165	27.6951	0	0	0	0	0	0	0	0	0	0	0	0	0	0	0	0	1						161	259	95	90	43
71	0	18	158	18	0	0	4	Elective Cat 1		5.18	2020-09-23	80	1940-01-30	M	Caucasian	1	1	99.4	180	30.679	0	0	0	0	0	0	0	0	0	0	0	0	0	0	0	0	1						141	162	205	51	37
72	0	11.5	65	8	0	1	4	Urgent inpatient	Urgent inpatient	1.96	2020-09-16	69	1950-11-08	M	Caucasian	1	0	83.8	170	28.9965	0	0	0	0	0	0	0	0	0	0	0	0	0	0	0	0							148	218	67	90	35
73	0	24	68	13	0	1	4	Elective Cat 1		2.56	2020-09-09	86	1934-01-09	M	Caucasian	1	0	70	175	22.8571	0	0	0	0	0	0	0	0	0	0	0	0	0	0	0	0	1						147	162	86	90	35
74	0	3.7	67	11	0	1	4	Elective Cat 1		1.18	2020-08-26	74	1946-01-18	M	Caucasian	1	0	103.8	180	32.037	0	0	0	0	0	0	0	0	0	0	0	0	0	0	0	0							127	221	90	90	40
75	0	7.25	47	17	0	1	4	Elective Cat 1		1.61	2020-08-12	64	1955-10-30	F	Caucasian	1	0	57.4	163	21.6041	0	0	0	0	0	0	0	0	0	0	0	0	0	0	0	0				1			126	196	49	90	34	4.9
76	0	6.75	46	9	0	1	4	Urgent inpatient	Urgent inpatient	1.63	2020-08-19	58	1962-04-13	M	Caucasian	1	0	67	173	22.3863	0	0	0	0	0	0	0	0	0	0	0	0	0	0	0	0							144	219	89	90	33
77	0	8.83	44	16	0	1	4	Urgent inpatient	Urgent inpatient	6.62	2020-07-29	78	1941-11-04	M	Caucasian	1	0	75	166	27.2173	0	0	0	0	0	0	0	0	0	0	0	0	0	0	0	0	1	1	2			1	139	393	142	56	38
78	0	12.25	157	16	0	1	4	Urgent inpatient	Urgent inpatient	2.99	2020-07-22	74	1946-05-06	F	Caucasian	1	0	83.55	163	31.4464	0	0	0	0	0	0	0	0	0	0	0	0	0	0	0	0			2				125	282	85	90	32
79	0	5.67	45	14	0	1	4	Elective Cat 1		2.22	2020-07-01	79	1940-08-06	M	Caucasian	1	1	105	176	33.8972	0	0	0	0	0	0	0	0	0	0	0	0	0	0	0	0	1			1		1	127	345	134	65	29	8.1
80	0	46	474	36	0	0	4	Elective Cat 1		7.66	2020-06-24	82	1938-04-24	M	Caucasian	1	1	107	178	33.771	0	0	0	0	0	0	0	0	0	0	0	0	0	0	0	0	1						149	110	83	90	24	4.6
81	0	20.5	88	8	0	0	4	Elective Cat 1		1.63	2020-06-24	66	1953-12-04	F	Caucasian	1	1	86	159	34.0176	0	0	0	0	0	0	0	0	0	0	0	0	0	0	0	0	1						151	269	63	90	29
82	0	5	60.5	11	0	1	4	Urgent inpatient	Urgent inpatient	1.27	2020-06-17	69	1950-10-24	M	Caucasian	1	0	73	168	25.8645	0	0	0	0	0	0	0	0	0	0	0	0	0	0	0	0	1						162	285	99	90	38
83	0	10	182	16	0	1	4	Elective Cat 1		1.27	2020-06-04	72	1947-10-24	M	Caucasian	1	0	89.8	174	29.6605	0	0	0	0	0	0	0	0	0	0	0	0	0	0	0	0	1						87	375	124	66	28
84	0	7.5	96.5	12	0	1	4	Elective Cat 1		1.49	2020-05-20	79	1941-05-01	M	Asian	1	1	57.5	165	21.1203	0	0	0	0	0	0	0	0	0	0	0	0	0	0	0	0	1						132	186	71	90	31
85	0	2.5	113	11	0	1	4	Elective Cat 1		0.55	2020-04-22	54	1965-09-08	M	Caucasian	1	0	87.8	186	25.3787	0	0	0	0	0	0	0	0	0	0	0	0	0	0	0	0			2	1			137	228	106	79	36
86	0	7.33	141	10	0	1	4	Elective Cat 1		2.37	2020-04-08	73	1947-03-03	M	Caucasian	1	0	86.9	175	28.3755	0	0	0	0	0	0	0	0	0	0	0	0	0	0	0	0	1						150	256	128	65	31
87	0	5.5	71	10	0	1	4	Elective Cat 1		0.64	2020-04-01	71	1948-08-19	M	Caucasian	1	0	107	167	38.3664	0	0	0	0	0	0	0	0	0	0	0	0	0	0	0	0	1						154	221	89	90	29
88	0	7	139	7	0	1	4	Elective Cat 1		9.36	2020-03-25	83	1936-06-03	M	Caucasian	1	0	73.9	175	24.1306	0	0	0	0	0	0	0	0	0	0	0	0	0	0	0	0	1						127	229	141	67	34
89	0	10.5	65.5	12	0	1	4	Elective Cat 1		0.66	2020-03-25	71	1948-07-07	M	Caucasian	1	0	77	175	25.1429	0	0	0	0	0	0	0	0	0	0	0	0	0	0	0	0	1						133	311	83	90	31
90	0	5	64	7	0	1	4	Elective Cat 1		1.07	2020-03-27	69	1950-07-10	F	Caucasian	1	0	83.3	145	39.6195	0	0	0	0	0	0	0	0	0	0	0	0	0	0	0	0							144	214	68	90	42
91	0	7.5	48.5	14	0	1	4	Elective Cat 1		1.13	2020-03-11	68	1952-02-24	M	Caucasian	1	0	78	179	24.3438	0	0	0	0	0	0	0	0	0	0	0	0	0	0	0	0	1						130	235	96	74	38
92	0	6	42	9	0	1	4	Elective Cat 1		3.47	2020-02-12	81	1939-01-24	F	Caucasian	1		68.6	166	24.8948	0	0	0	0	0	0	0	0	0	0	0	0	0	0	0	0							133	174	61	90	32
93	0	4	93	13	0	1	4	Urgent inpatient	Urgent inpatient	3.81	2020-02-05	64	1955-12-01	F	Caucasian	1	0	81.5	168	28.8761	0	0	0	0	0	0	0	0	0	0	0	0	0	0	0	0	1						129	305	82	90	36
94	0	24.5	63	10	0	0	4	Elective Cat 1		0.65	2020-02-05	74	1945-07-05	M	Caucasian	1	0	76.8	166	27.8705	0	0	0	0	0	0	0	0	0	0	0	0	0	0	0	0							143	268	79	90	44
95	1	6.83	44	6	0	0	4	Elective Cat 1		0.67	2019-03-06 14:10:00	71	1948-09-24	M	Caucasian	1	0	104	175	33.96	0	0	0	0	0	0	0	0	0	0	0	0	0	0	0	0	1		1	0	0	0	143	282	101	90	42		105
96	1	16.83	21	8	0	0	4	Elective Cat 1		0.76	2019-03-07 08:20:00	51	1968-06-03	M	Caucasian	1	0	92.5	176	31	0	0	0	0	0	0	0	0	0	0	0	0	0	0	0	0	1		1	1	1	0	158	163	63	65	40	8.3	187
97	1	14.83	26	12	0	0	4	Urgent inpatient	Urgent inpatient	1.22	2019-03-13 08:40:00	60	1959-06-21	M	Caucasian	1	0	94	179	29.3	0	0	0	0	0	0	0	0	0	0	0	0	1	0	0	0	0		1	0	0	0	142	212	74	90	43	5	398
98	1	5.5	21	7	0	0	3	Elective Cat 1		0.68	2019-03-13 15:18:00	57	1962-04-07	M	Caucasian	1	0	88	174	29.07	0	0	0	0	0	0	0	0	0	0	0	0	0	0	0	0	1		1	1	1	0	159	139	64	90	40	8.4	188
99	1	5	22	6	0	0	4	Elective Cat 1		1.45	2019-03-14 10:24:00	67	1952-08-31	M	Not indigenous - Not Aboriginal or Torres Strait I	1	0	113	150	50.22	0	0	0	0	0	0	0	0	0	0	0	0	1	0	0	0	1		0	0	0	0	159	139	64	90	40	8.4	163
100	1	11.16	73	9	0	0	4	Elective Cat 1		1.55	2019-03-26 14:35:00	77	1942-04-10	M	Not indigenous - Not Aboriginal or Torres Strait I	1	0	82	165	30.12	0	0	0	0	0	0	0	0	0	0	1	0	0	0	0	0	1		2	1	1	0	133	348	78	41	42	6.7	157
101	1	4	94	6	0	1	4	Elective Cat 1		0.78	2019-04-02 08:44:00	62	1957-03-02	M	Not indigenous - Not Aboriginal or Torres Strait I	1	0	123.5	181	37.7	0	0	0	0	0	0	0	0	0	0	0	0	0	0	0	0	1		1	1	1	0	156	190	70	77	42	6.2	123
102	1	5	19	8	0	0	4	Elective Cat 1		1.37	2019-04-04 14:50:00	73	1946-07-01	M	Caucasian	1	0	60	168	21.26	0	0	0	0	0	0	0	0	0	0	0	0	1	0	0	0	1		1	1	0	0	125	282	78	59	38	8.8	31
103	1	11.5	28	7	0	0	4	Elective Cat 1		1.05	2019-04-05 09:10:00	75	1944-10-15	M	Caucasian	1	0	60.4	161	23.3	0	0	0	0	0	0	0	0	0	0	0	0	1	0	0	0	1		1	1	0	0	125	282	78	86	38	8.8	62
104	1	6.5	22	6	0	0	4	Elective Cat 1		0.82	2019-04-05 14:05:00	74	1945-12-16	M	Not indigenous - Not Aboriginal or Torres Strait I	1	0	76.1	150	33.82	0	0	0	0	0	0	0	0	0	0	0	0	1	0	0	0	0	1	2	0	0	0	102	104	92	90	34	NULL	NULL
105	1	6.75	261	7	0	0	3	Elective Cat 1		0.6	2019-04-09 09:00:00	65	1954-10-11	M	Not indigenous - Not Aboriginal or Torres Strait I	1	0	98.5	173	32.91	0	0	0	0	0	0	0	0	0	0	0	0	0	0	0	0	1		2	1	1	0	120	275	262	50	36	7.2	NULL
106	1	3.5	46	9	0	0	4	Elective Cat 1		0.98	2019-04-15 08:38:00	77	1942-02-08	M	Not indigenous - Not Aboriginal or Torres Strait I	1	0	60	151	26.31	0	0	0	0	0	0	0	0	0	0	0	0	0	0	0	0	1		2	0	0	0	102	124	106	62	43	NULL	NULL
107	1	6.833	134	6	0	0		Elective Cat 1		0.82	2019-04-18 14:25:00	77	1942-06-06	M	Not indigenous - Not Aboriginal or Torres Strait I	1	0	100	152	43.28	0	0	0	0	0	0	0	0	0	0	0	0	0	0	0	0	1		2	0	0	0	161	223	79	90	45	NULL	154
108	1	10	57	7	0	0		Elective Cat 1		2.32	2019-05-01 08:38:00	66	1953-10-30	M	Caucasian	1	0	77	165	28.28	0	0	0	0	0	0	0	0	0	0	0	0	0	0	0	0	0		1	1	1	0	136	115	87	71	37	6.3
109	1	19	45	8	0	0	4	Elective Cat 1		0.56	2019-05-01 14:31:00	59	1960-02-18	M	Not indigenous - Not Aboriginal or Torres Strait I	1	0	77	169	26.96	0	0	0	0	0	0	0	0	0	0	0	1	0	0	0	0	0		0	0	0	0	149	295	73	62	39	4.5	330
110	1	14.75	25	6	0	0	3	Elective Cat 1		0.55	2019-05-06 08:40:00	81	1938-03-01	M	Caucasian	1	0	84.9	170	29.38	0	0	0	0	0	0	0	0	0	0	0	0	0	0	0	0	0		0	0	0	0	153	202	80	90	31	5.7
111	1	6.83	645	8	0	0	3	Elective Cat 1		1.36	2019-05-06 14:00:00	84	1935-05-15	M	Not indigenous - Not Aboriginal or Torres Strait I	1	0	75	155	31.22	0	0	0	0	0	0	0	0	0	0	0	0	0	0	0	0	1	1	0	1	1	0	103	199	111	80	30	6.4	39
112	1	5.83	38	6	0	0	4	Elective Cat 1		0.96	2019-05-13 15:03:00	57	1962-11-22	M	Not indigenous - Not Aboriginal or Torres Strait I	1	0	86	163	32.37	0	0	0	0	0	0	0	0	0	0	0	0	0	0	0	0	0		1	0	0	0	142	192	63	90	41	5	38
113	1	0	137	6	1	1	3	Elective Cat 1		0.59	2019-05-23 14:06:00	78	1941-12-01	M	Not indigenous - Not Aboriginal or Torres Strait I	1	0	94	172	31.77	0	0	0	0	0	0	0	0	0	0	0	0	0	0	0	0	0		1	0	0	0	160	195	101	73	41	6.8	NULL
114	1	14	52	8	0	0	4	Elective Cat 1		1.56	2019-05-28 08:39:00	31	1988-06-08	M	Not indigenous - Not Aboriginal or Torres Strait I	1	0	124.3	182	37.53	0	0	0	0	0	0	0	0	0	0	0	1	0	0	0	0	0	1	1	0	0	0	142	202	80	84	43	NULL	NULL
115	1	9.667	25	7	0	0	4	Elective Cat 1		1.18	2019-05-30 09:06:00	72	1947-07-05	M	Caucasian	1	0	94.5	178	29.83	0	0	0	0	0	0	0	0	0	0	0	0	0	0	0	0	1		2	1	1	0	154	197	106	83	41		421
116	1	6.5	23	7	0	0	4	Elective Cat 1		0.94	2019-06-03 08:30:00	56	1963-02-09	M	Not indigenous - Not Aboriginal or Torres Strait I	1	0	86.7	172	29.31	0	0	0	0	0	0	0	0	0	0	0	1	0	0	0	0	1		1	0	0	0	154	241	81	61	39	NULL	NULL
117	1	7	23	13	0	0	3	Elective Cat 1		1.25	2019-06-17 08:40:00	69	1950-01-09	F	Caucasian	1	0	6402	167	2295.53	0	0	0	0	0	0	0	0	0	0	0	0	0	0	0	0	0	1	0	0	0	0	125	420	89	53	41		115
118	1	7.16	17	7	0	0	3	Elective Cat 1		0.72	2019-06-17 14:28:00	76	1943-03-22	M	Not indigenous - Not Aboriginal or Torres Strait I	1	0	73.8	169	25.84	0	0	0	0	0	0	0	0	0	0	0	0	0	0	0	0	0		1	0	0	0	149	172	93	80	40	NULL	NULL
119	1	3.75	45	9	0	0	4	Elective Cat 1		0.97	2019-06-24 08:50:00	72	1947-08-11	M	Not indigenous - Not Aboriginal or Torres Strait I	1	0	85.2	172	28.8	0	0	0	0	0	0	0	0	0	0	1	0	1	0	0	0	1		1	1	0	0	99	282	171	90	43	8.9	NULL
120	1	6	39	7	0	0	3	Elective Cat 1		1.3	2019-06-27 15:59:00	51	1968-05-16	M	Caucasian	1	0	99.8	178	37.3	0	0	0	0	0	1	0	0	0	0	0	0	0	0	0	0	1		2	1	1	0	125	233	322	89	39	9.7	207
121	1	10.25	48	20	0	0	3	Elective Cat 1		0.82	2019-07-01 08:34:00	83	1936-07-17	M	Caucasian	1	0	75.2	174	24.84	0	0	0	0	0	0	0	0	0	0	1	0	1	0	0	0	1		2	1	0	1	168	261	65	18	42	7.9	329
122	1	5.83	67	8	0	0	4	Elective Cat 1		2.03	2019-07-01 14:30:00	53	1966-12-29	M	Caucasian	1	0	90	175	29.39	0	0	0	0	0	0	0	0	0	0	0	1	0	0	0	0	1	1	1	0	0	0	148	202	91	86	40	5.7	121
123	1	3.33	70	9	0	0	3	Elective Cat 1		1.92	2019-07-08 08:50:00	68	1951-09-28	M	Caucasian	1	0	95	146.5	44.26	0	0	0	0	0	0	0	0	0	0	0	0	0	0	0	0	1		2	0	0	1	145	231	65	83	37	6.1	95
124	1	5	127	8	0	0	4	Elective Cat 1		1.17	2019-07-10 08:31:00	83	1936-12-04	F	Not indigenous - Not Aboriginal or Torres Strait I	1	0	58.6	146	27.49	0	0	0	0	0	0	0	0	0	0	0	0	0	0	0	0	1		0	1	1	0	145	231	65	85	37	6.1	101
125	1	8.33	16	6	0	0	4	Elective Cat 1		0.55	2019-07-11 16:26:00	74	1945-12-08	M	Not indigenous - Not Aboriginal or Torres Strait I	1	0	90.3	183	26.96	0	0	0	0	0	0	0	0	0	0	0	0	0	0	0	0	0		0	0	0	0	157	206	100	71	39	4.9	64
126	1	5.5	142	7	0	0		Elective Cat 1		0.74	2019-07-15 09:06:00	83	1936-02-29	M	Question unable to be asked	1	0	71	155	29.55	0	0	0	0	0	0	0	0	0	0	1	0	1	0	0	0	1		0	1	0	0	106	268	219	30	NULL	6.8	NULL
127	1	5	45	8	0	0	4	Elective Cat 1		2.11	2019-07-22 08:52:00	82	1937-12-02	M	Not indigenous - Not Aboriginal or Torres Strait I	1	0	50	155	20.81	0	0	0	0	0	0	0	0	0	0	0	0	0	0	0	0	0		0	0	0	0	137	198	64	69	39	6.1	407
128	1	3.16	18	7	0	0	4	Elective Cat 1		0.74	2019-07-25 14:15:00	57	1962-01-18	M	Indigenous - Aboriginal but not Torres Strait Isla	1	0	95.8	182	28.92	0	0	0	0	0	0	0	0	0	0	0	0	1	0	0	0	0		1	0	0	0	146	260	82	90	39
129	1	7.75	54	8	0	0	4	Elective Cat 1		0.75	2019-07-26 15:30:00	68	1951-10-03	M	Not indigenous - Not Aboriginal or Torres Strait I	1	0	55	150	24.44	0	0	0	0	0	0	0	0	0	0	0	0	0	0	0	0	1		2	0	0	1	118	139	83	90	36	NULL	NULL
130	1	8.83	19	6	0	0	3	Elective Cat 1		1.05	2019-07-31 12:01:00	69	1950-01-03	F	Caucasian	1	0	70.4	178	22.22	0	0	0	0	0	0	0	0	0	0	0	0	0	0	0	0	0		1	0	0	0	141	280	94	53	41	5.7	298
131	1	13.83	125	7	0	0	3	Elective Cat 1		0.72	2019-08-05 08:34:00	82	1937-03-07	M	Not indigenous - Not Aboriginal or Torres Strait I	1	0	52	161	20.06	0	0	0	0	0	0	0	0	0	0	0	0	0	0	0	0	1		2	0	0	0	111	242	81	71	41	4.7	94
132	1	143.75	44	13	0	0	4	Elective Cat 1		0.74	2019-08-07 14:18:00	70	1949-03-29	M	Caucasian	1	0	95	172	32.11	0	0	0	0	0	0	0	0	0	0	0	0	1	0	0	0	1		1	0	0	0	128	269	83	54	41	7.2	73
133	1	6.5	49	7	0	0	4	Elective Cat 1		1.15	2019-08-08 09:00:00	76	1943-04-12	M	Caucasian	1	0	91.6	170	31.7	0	0	0	0	0	0	0	0	0	0	0	0	0	0	0	0	1		2	1	1	0	131	198	59	82	43	6.7	376
134	1	21.16	22	8	0	0	4	Elective Cat 1		1.93	2019-08-08 14:45:00	72	1947-12-19	M	Caucasian	1	1	82	165	30.12	0	0	0	0	0	0	0	0	0	0	0	1	0	0	0	0	1		1	0	0	0	131	198	59	90	43	6.7	71
135	1	5.33	23	7	0	0	4	Elective Cat 1		0.87	2019-08-09 08:47:00	72	1947-07-28	M	Caucasian	1	0	59	156.5	24.09	0	0	0	0	0	0	0	0	0	0	0	0	0	0	0	0	1		0	1	1	0	116	158	63	90	27	5.8
136	1	9.33	50	7	0	0	4	Elective Cat 1		1.16	2019-08-12 08:45:00	84	1935-01-28	M	Not indigenous - Not Aboriginal or Torres Strait I	1	0	70	164	26.03	0	0	0	0	0	0	0	0	0	0	0	1	0	0	0	0	1		1	0	0	0	137	316	83	71	43	5.5	205
137	1	16.75	24	11	0	0	4	Elective Cat 1		1.64	2019-08-14 08:42:00	45	1974-06-15	M	Not indigenous - Not Aboriginal or Torres Strait I	1	0	64.1	173	21.42	0	0	0	0	0	0	0	0	0	0	1	0	1	0	0	0	1		0	0	0	0	177	146	63	51	47	5.9	82
138	1	5.1	24	5	0	0	3	Elective Cat 2		0.95	2019-08-15 11:57:00	50	1969-09-15	M	Caucasian	1	0	78	178	24.62	0	0	0	0	0	0	1	0	0	0	0	0	0	0	0	0	0		0	0	0	0	157	191	82	90	42	5.1	72
139	1	7	23	5	0	0	3	Elective Cat 1		1.15	2019-08-22 07:21:00	79	1940-12-26	M	Caucasian	1	0	77	180	23.77	0	0	0	0	0	0	0	0	0	0	0	1	0	0	0	0	1		0	1	0	0	147	144	91	86	39	6.1
140	1	16.33	240	deceased Day10	0	0	4	Elective Cat 1		1.25	2019-08-22 07:16:00	84	1935-11-16	M	Caucasian	1	1	95	193	25.8	1	0	0	0	0	0	0	0	0	0	0	0	0	0	0	0	66		0	0	0	0	132	328	66	85	34		38
141	1	7.5	23	4	0	0	4	Elective Cat 2		0.85	2019-08-23 07:08:00	71	1948-11-17	M	Caucasian	1	0	98.6	181	30.1	1	0	0	0	0	0	0	0	0	0	0	1	0	0	0	0	1		1	1		1	165	224	82	83	47	7.4	369
142	1	5.3	21	7	0	0	4	Elective Cat 2		1.06	2019-08-26 08:20:00	79	1940-06-20	F	Caucasian	1	0	57	151	25	0	0	0	0	0	0	0	0	0	0	0	0	0	0	0	0	1		1	0	0	0	131	258	88	54	36	6	31
143	1	17.83	69	6	0	0	4	Elective Cat 2		0.51	2019-08-30 07:18:00	61	1958-03-02	M	Caucasian	1	0	84	181	25.64	0	0	0	0	0	0	0	0	0	0	1	0	0	0	0	0	1		1	0	0	0	127	150	473	11	39	5
144	1	33.5	336	17	0	0	3	Elective Cat 2		0.5	2019-09-02 07:13:00	58	1961-07-15	M	Caucasian	1	0	116	175	37.88	0	0	0	0	0	0	0	0	0	0	0	0	0	0	0	0	1		1	0	0	1	151	346	115	60	40	6.4	604
145	1	6.5	28	5	0	0	4	Elective Cat 1		5.05	2019-09-23 07:15:00	74	1945-09-08	M	Caucasian	1	0	81	174	26.75	0	0	0	0	0	0	0	0	0	0	0	0	0	1	0	0	0		0	0	0	0	177	271	89	84	36	6,.5	214
146	1	12.83	63	7	0	1	4	Elective Cat 1		0.5	2019-09-24 12:39:00	60	1959-02-07	M	Not indigenous - Not Aboriginal or Torres Strait I	1	0	122	179	38.08	1	0	0	0	0	0	0	0	0	0	0	1	1	1	0	0	1		0	0	0	0	121	210	92	78	40	8.6	54
147	1	83	157	14	0	0	3	Elective Cat 1		1	2019-09-26 07:21:00	77	1942-03-03	F	Caucasian	1	0	75.7	162	28.84	0	0	0	0	0	0	0	0	0	0	0	1	0	0	0	0	0		0	1	0	0	116	252	150	29	47	6	75
148	1	18	67	23	0	0	3	Elective Cat 2		0.78	2019-09-30 07:19:00	68	1951-02-10	F	Caucasian	1	0	107.4	150	47.73	0	0	0	1	0	0	0	0	0	0	0	1	1	0	0	0	1		1	0	0	1	140	268	81	65	39	9.2	301
149	1	9.67	20	4	0	1	3	Elective Cat 1		0.89	2019-10-01 07:30:00	70	1949-12-03	M	Caucasian	1	0	74.4	167	26.68	0	0	0	0	0	0	0	0	0	0	0	0	0	0	0	0	0		0	0	0	0	141	238	101	65	40	5.5	125
150	1	16	45.5	7	0	0	4	Elective Cat 1		1.56	2019-10-03 07:19:00	72	1947-09-24	M	Caucasian	1	0	90	178	28.41	0	0	0	0	0	0	0	0	0	0	0	0	1	0	0	0	1	1	1	1	0	1	143	201	99	66	40	6.1	419
151	1	6.25	20.75	6	0	0	4	Elective Cat 2		0.95	2019-10-09 07:33:00	72	1947-11-04	M	Caucasian	1	0	87.5	173	29.24	0	0	0	1	0	0	0	0	0	0	0	0	0	0	0	0	1		1	0	0	0	179	202	94	70	39		248
152	1	3.5	18.5	5	0	0	3	Elective Cat 1		1.97	2019-10-14 07:07:00	58	1961-05-01	M	Caucasian	1	0	88.7	170	30.69	1	0	0	0	0	0	0	0	0	0	0	1	0	0	0	0	1		1	1	0	0	163	178	63	90	41	9.5	381
153	1	3.17	44	9	0	0	4	Elective Cat 1		1.45	2019-10-16 07:22:00	64	1955-09-26	M	Caucasian	1	0	81	170	28.03	1	0	0	0	0	0	0	0	0	0	0	1	0	0	0	0	1		1	1	0	0	150	121	71	90	41	7.3	132
154	1	5.1	69	11	0	0	4	Elective Cat 1		1.17	2019-10-21 07:07:00	53	1966-09-03	M	Caucasian	1	1	138.8	183	41.45	0	1	0	0	0	0	0	0	0	0	1	1	1	0	0	0	1		1	1	0	0	120	192	413	13	38	5.4	94
155	1	9.5	76	10	0	0	4	Elective Cat 1		3.17	2019-10-23 07:11:00	76	1943-06-03	M	Not indigenous - Not Aboriginal or Torres Strait I	1	0	107	171	36.59	1	0	0	0	0	1	1	0	0	0	0	0	0	1	0	0	1	1	1	0	0	1	128	282	73	86	34	NULL	60
156	1	5	23	5	0	0	4	Elective Cat 1		0.76	2019-11-04 07:10:00	64	1955-12-28	M	Caucasian	1	0	84	168	29.76	0	0	0	0	0	0	0	0	0	0	0	0	0	0	0	0	1		0	0	0	0	128	234	120	55	41	5	152
157	1	82	162	11	0	0	3	Elective Cat 2		0.67	2019-11-08 07:04:00	59	1960-06-03	M	Caucasian	1	0	105.4	170	36.47	0	0	0	0	0	0	0	0	1	0	0	0	0	0	0	0	1		1	0	0	0	165	249	91	79	39	6.2	289
158	1	11	44	11	0	0	4	Elective Cat 1		0.89	2019-11-11 07:10:00	75	1944-01-13	M	Caucasian	1	0	84	166	30.48	1	1	0	0	0	0	1	0	0	0	1	0	0	0	0	0	1		1	0	0	0	120	201	92	70	35	5.4	242
159	1	89.25	113	10	0	0	4	Elective Cat 2		0.82	2019-11-11 13:33:00	61	1958-01-01	M	Caucasian	1	0	132	183	39.42	0	0	0	0	0	1	0	0	0	0	0	0	0	0	0	0	1		1	0	0	1	143	225	69	90	35	6.2	59
160	1	10.33	17	5	0	0	4	Elective Cat 2		1.22	2019-11-14 12:15:00	81	1938-07-15	M	Caucasian	1	0	85	174	28.08	0	0	0	0	0	0	0	0	0	0	0	0	0	0	0	0	1		0	0	0	0	112	330	99	61	37	6.5	15
161	1	9.42	67	12	0	0	4	Elective Cat 2		0.61	2019-11-22 07:03:00	62	1957-03-12	M	Caucasian	1	0	119	173	39.76	0	0	0	0	0	0	0	0	0	0	0	0	1	0	0	0	1		1	0	0	0	154	341	139	47	38	6	306
162	1	9.75	15	6	0	0	4	Elective Cat 1		0.77	2019-11-25 12:30:00	70	1949-06-20	M	Caucasian	1	0	78	172	26.37	0	0	0	0	0	0	0	0	0	0	0	0	0	0	0	0	1		1	0	0	1	137	182	112	57	40		146
163	1	7.67	24	6	0	0	4	Elective Cat 1		0.95	2019-12-05 07:15:00	75	1944-03-18	F	Caucasian	1	0	80	149.5	35.79	0	0	0	0	0	0	0	0	0	0	0	0	0	0	0	0	1		0	0	0	0	132	312	70	73	38	5.4	257
164	1	5.5	19	8	0	0	4	Elective Cat 1		1.08	2019-12-05 11:44:00	62	1957-01-17	M	Caucasian	1	0	73	168.5	25.71	0	0	0	0	0	0	0	0	0	0	0	1	1	0	0	0	1		1	0	0	0	149	274	71	90	45	7.2
165	1	8.83	116.5	9	0	0	4	Elective Cat 1		1.64	2019-12-06 07:10:00	72	1947-08-06	M	Caucasian	1	0	95.5	176	30.83	0	0	0	0	0	0	0	0	0	0	1	0	0	0	0	0	1		1	0	0	0	95	259	150	40	37	5.3	34
166	1	3.75	70	6	0	0	4	Elective Cat 2		0.76	2019-12-09 07:24:00	69	1950-07-31	M	Caucasian	1	0	102.9	172	34.78	0	0	0	0	0	0	0	0	0	0	0	1	0	0	0	0	1		0	1	0	0	141	333	76	90	39
167	1	11.42	88.17	9	0	0	4	Elective Cat 1		1.12	2019-12-09 12:55:00	78	1941-07-15	M	Caucasian	1	0	87.3	178	27.55	0	0	0	0	0	0	0	0	0	0	0	0	0	0	0	0	1		1	0	0	0	123	187	125	47	42	5	238
168	1	3.75	23	6	0	0	4	Elective Cat 2		0.78	2019-12-12 07:17:00	74	1945-02-10	M	Caucasian	1	0	75	164	27.89	1	0	0	0	0	0	0	0	0	1	0	0	0	2	0	0	1		1	0	0	0	144	253	85	78	43	5.5	44
169	1	5	38	8	0	0	4	Elective Cat 1		0.98	2019-12-12 11:35:00	82	1937-08-03	M	Not indigenous - Not Aboriginal or Torres Strait I	1	0	90	174	29.73	0	0	0	0	0	0	0	0	0	0	0	0	1	0	0	0	1		1	1	0	1	142	173	86	72	36	5.8	61
170	1	5.3	92	8	0	0	4	Elective Cat 1		1.57	2019-12-16 07:23:00	67	1952-11-18	M	Caucasian	1	0	90	172	30.42	1	0	0	1	0	0	0	0	0	0	1	2	1	0	0	0	1	1	1	0	0	0	158	172	89	77	35	7.7	61
171	1	5.3	42	9	0	0	4	Elective Cat 1		0.82	2019-12-18 11:12:00	70	1949-01-10	F	Caucasian	1	0	47.9	150	21.29	0	0	0	0	0	0	0	0	0	0	0	0	0	0	0	0	0		1	0	0	0	125	232	88	58	40	5.6	108
172	1	5.42	25.5	4	0	0	4	Elective Cat 1		0.97	2019-12-20 07:13:00	53	1966-11-19	M	Caucasian	1	0	89.9	182	27.14	0	0	0	0	0	0	0	0	0	0	0	1	0	0	0	0	1		1	0	0	0	152	251	106	69	41	5.2	1582
173	1	0	16	4	1	1	4	Urgent inpatient	Urgent inpatient	0.99	2022-07-26	62	1956-10-30	M	Caucasian	1	0	90	176	27.14	0		0	0	0	0	0	0	0	0	0	1	0	0	0	0	1		0	1	0	0	136	313	79	88	35	5.9
174	0	1.8	12	5	0	1	4	Elective Cat 1		1.02	2022-07-27	80	1942-03-17	m	Caucasian	1	1	80	176	26	1	1	0	0	0	0	0	0	0	0	0	0	0	0	0	0	1		1	0	0	0	147	251	78	87	40
175	0	0	16	6	1	1		Urgent inpatient	Urgent inpatient	1.74	2022-08-07	82	1939-09-26	M	Caucasian	1	0	182	112	34	1																						134	198	102	85	40
[truncated: 115 more columns]
